# Supplementary material for: Bivalent Inhibitors of Mannose-Specific Bacterial Adhesion: A Xylose-Based Conformational Switch to Control Glycoligand Distance
Source: Molecules. 2025 Jul 23;30(15):3074. doi: 10.3390/molecules30153074 (PMC12348410; doi:10.3390/molecules30153074)
Supplement: Supplementary file 1 [file molecules-30-03074-s001.zip]

Archive with 1 entries (1 files):
- molecules-3752739-supplementary.pdf
